# Supplementary material for: Effects of the Kampo medicine Yokukansan for perioperative anxiety and postoperative pain in women undergoing breast surgery: A randomized, controlled trial
Source: PLoS One. 2021 Nov 24;16(11):e0260524. doi: 10.1371/journal.pone.0260524 (PMC8612547; doi:10.1371/journal.pone.0260524)
Supplement: S2 Data — (XLSX) [file pone.0260524.s007.xlsx]

## Sheet: Niigata University Hospital
Due date	Lot №	Expiration date
20170619	［ M01241 ］	［ 2022.04 ］
20170626	［ M01411 ］	［ 2022.04 ］
20170705	［ M01411 ］	［ 2022.04 ］
20170705	［ M01531 ］	［ 2022.04 ］
20170707	［ M01531 ］	［ 2022.04 ］
20170725	［ M03701 ］	［ 2022.05 ］
20170727	［ M03841 ］	［ 2022.05 ］
20170802	［ M03841 ］	［ 2022.05 ］
20170802	［ M05281 ］	［ 2022.05 ］
20170814	［ M05281 ］	［ 2022.05 ］
20170822	［ M09561 ］	［ 2022.06 ］
20170830	［ M10221 ］	［ 2022.06 ］
20170904	［ M10221 ］	［ 2022.06 ］
20170919	［ M10261 ］	［ 2022.06 ］
20170919	［ M10371 ］	［ 2022.06 ］
20171003	［ M12441 ］	［ 2022.07 ］
20171003	［ M12451 ］	［ 2022.07 ］
20171006	［ M12321 ］	［ 2022.07 ］
20171006	［ M12451 ］	［ 2022.07 ］
20171024	［ M15472 ］	［ 2022.08 ］
20171024	［ M15652 ］	［ 2022.08 ］
20171106	［ M15862 ］	［ 2022.08 ］
20171116	［ M20692 ］	［ 2022.09 ］
20171129	［ M10221 ］	［ 2022.06 ］
20171129	［ M15862 ］	［ 2022.08 ］
20171129	［ M20702 ］	［ 2022.09 ］
20171205	［ M20862 ］	［ 2022.09 ］
20171205	［ M21022 ］	［ 2022.09 ］
20180112	［ M30182 ］	［ 2022.11 ］
20180122	［ M29992 ］	［ 2022.11 ］
20180122	［ M30182 ］	［ 2022.11 ］
20180205	［ M03701 ］	［ 2022.05 ］
20180205	［ M05281 ］	［ 2022.05 ］
20180205	［ M10221 ］	［ 2022.06 ］
20180205	［ M30272 ］	［ 2022.12 ］
20180306	［ M31002 ］	［ 2022.12 ］
20180320	［ M34732 ］	［ 2023.01 ］
20180409	［ M37932 ］	［ 2023.02 ］
20180412	［ M37932 ］	［ 2023.02 ］
20180416	［ M37932 ］	［ 2023.02 ］
20180416	［ M38102 ］	［ 2023.02 ］
20180423	［ M38112 ］	［ 2023.02 ］
20180508	［ M42502 ］	［ 2023.03 ］
20180521	［ M42502 ］	［ 2023.03 ］
20180521	［ M42512 ］	［ 2023.03 ］
20180605	［ N00422 ］	［ 2023.04 ］
20180621	［ N00592 ］	［ 2023.04 ］
20180627	［ N00592 ］	［ 2023.04 ］
20180627	［ N00772 ］	［ 2023.04 ］
20180704	［ N06372 ］	［ 2023.06 ］
20180706	［ N06372 ］	［ 2023.06 ］
20180711	［ N06232 ］	［ 2023.06 ］
20180720	［ N08232 ］	［ 2023.06 ］
20180803	［ N08472 ］	［ 2023.06 ］
20180821	［ N12772 ］	［ 2023.07 ］
20180907	［ N12772 ］	［ 2023.07 ］
20180907	［ N12972 ］	［ 2023.07 ］
20181001	［ N13092 ］	［ 2023.07 ］
20181001	［ N14162 ］	［ 2023.08 ］
20181011	［ N14172 ］	［ 2023.08 ］
20181017	［ N14522 ］	［ 2023.08 ］
20181017	［ N14532 ］	［ 2023.08 ］
20181029	［ N14532 ］	［ 2023.08 ］
20181029	［ N14732 ］	［ 2023.08 ］
20181116	［ N19682 ］	［ 2023.09 ］
20181128	［ N23872 ］	［ 2023.10 ］
20181128	［ N24052 ］	［ 2023.10 ］
20181207	［ N24062 ］	［ 2023.10 ］
20181220	［ N24232 ］	［ 2023.10 ］
20181228	［ N24472 ］	［ 2023.10 ］
20181228	［ N27772 ］	［ 2023.11 ］
20190109	［ N27772 ］	［ 2023.11 ］
20190115	［ N27772 ］	［ 2023.11 ］
20190129	［ N28112 ］	［ 2023.11 ］
20190206	［ N33182 ］	［ 2023.12 ］
20190220	［ N33192 ］	［ 2023.12 ］
20190220	［ N33432 ］	［ 2023.12 ］
20190308	［ N33942 ］	［ 2024.01 ］
20190322	［ N34042 ］	［ 2024.01 ］
20190322	［ N34152 ］	［ 2024.01 ］
20190405	［ N34152 ］	［ 2024.01 ］
20190405	［ N34352 ］	［ 2024.01 ］
20190415	［ N37182 ］	［ 2024.02 ］
20190424	［ N37182 ］	［ 2024.02 ］
20190424	［ N37192 ］	［ 2024.02 ］
20190509	［ N43492 ］	［ 2024.03 ］
20190529	［ N43512 ］	［ 2024.03 ］
20190613	［ P00302 ］	［ 2024.04 ］
20190613	［ P00462 ］	［ 2024.04 ］
20190627	［ P00472 ］	［ 2024.04 ］
20190708	［ P00682 ］	［ 2024.04 ］
20190710	［ P00692 ］	［ 2024.04 ］
20190718	［ P00792 ］	［ 2024.04 ］
20190726	［ P04752 ］	［ 2024.06 ］
20190806	［ P04762 ］	［ 2024.06 ］
20190806	［ P04892 ］	［ 2024.06 ］
20190814	［ P04892 ］	［ 2024.06 ］
20190815	［ P04892 ］	［ 2024.06 ］
20190815	［ P05022 ］	［ 2024.06 ］
20190829	［ P05342 ］	［ 2024.06 ］
20190910	［ P09172 ］	［ 2024.07 ］
20190926	［ P09392 ］	［ 2024.07 ］
20191004	［ P09562 ］	［ 2024.07 ］
20191004	［ P09692 ］	［ 2024.07 ］
20191010	［ P09882 ］	［ 2024.07 ］
20191010	［ P09892 ］	［ 2024.07 ］
20191028	［ P09932 ］	［ 2024.07 ］
20191031	［ P19272 ］	［ 2024.09 ］
20191107	［ P19272 ］	［ 2024.09 ］
20191107	［ P19562 ］	［ 2024.09 ］
20191122	［ P19562 ］	［ 2024.09 ］
20191122	［ P19572 ］	［ 2024.09 ］
20191128	［ P19572 ］	［ 2024.09 ］
20191128	［ P19622 ］	［ 2024.09 ］
20191210	［ P22262 ］	［ 2024.10 ］
20191217	［ P22512 ］	［ 2024.10 ］
20191217	［ P22522 ］	［ 2024.10 ］
20191227	［ P22702 ］	［ 2024.10 ］
20200108	［ P22702 ］	［ 2024.10 ］
20200108	［ P26042 ］	［ 2024.11 ］
20200115	［ P26042 ］	［ 2024.11 ］
20200115	［ P26052 ］	［ 2024.11 ］
20200115	［ P26192 ］	［ 2024.11 ］
20200120	［ P26192 ］	［ 2024.11 ］
20200123	［ P26322 ］	［ 2024.11 ］
20200123	［ P26332 ］	［ 2024.11 ］
20200130	［ P26332 ］	［ 2024.11 ］
20200205	［ P26332 ］	［ 2024.11 ］
20200212	［ P26332 ］	［ 2024.11 ］
20200212	［ P26512 ］	［ 2024.11 ］
20200303	［ P26772 ］	［ 2024.11 ］
20200303	［ P32252 ］	［ 2024.12 ］
20200319	［ P32272 ］	［ 2024.12 ］
20200319	［ P32432 ］	［ 2024.12 ］
20200330	［ P32432 ］	［ 2024.12 ］
20200330	［ P35862 ］	［ 2025.01 ］
20200408	［ P39132 ］	［ 2025.02 ］
20200414	［ P39132 ］	［ 2025.02 ］
20200423	［ P39142 ］	［ 2025.02 ］
20200423	［ P39502 ］	［ 2025.02 ］
20200511	［ P39512 ］	［ 2025.02 ］
20200525	［ P42002 ］	［ 2025.03 ］

## Sheet: Niigata Cancer Center
Due date	Lot №	Expiration date
20180112	［ M30182 ］	［ 2022.11 ］
20180122	［ M30182 ］	［ 2022.11 ］
20180205	［ M03701 ］	［ 2022.05 ］
20180205	［ M30272 ］	［ 2022.12 ］
20180306	［ M31002 ］	［ 2022.12 ］
20180320	［ M34732 ］	［ 2023.01 ］
20180409	［ M37932 ］	［ 2023.02 ］
20180412	［ M37932 ］	［ 2023.02 ］
20180416	［ M38102 ］	［ 2023.02 ］
20180423	［ M38112 ］	［ 2023.02 ］
20180508	［ M42502 ］	［ 2023.03 ］
20180521	［ M42512 ］	［ 2023.03 ］
20180605	［ N00422 ］	［ 2023.04 ］
20180621	［ N00592 ］	［ 2023.04 ］
20180627	［ N00592 ］	［ 2023.04 ］
20180704	［ N06372 ］	［ 2023.06 ］
20180706	［ N06372 ］	［ 2023.06 ］
20180711	［ N06232 ］	［ 2023.06 ］
20180720	［ N08232 ］	［ 2023.06 ］
20180803	［ N08472 ］	［ 2023.06 ］
20180821	［ N12772 ］	［ 2023.07 ］
20180907	［ N12772 ］	［ 2023.07 ］
20181001	［ N13092 ］	［ 2023.07 ］
20181011	［ N14172 ］	［ 2023.08 ］
20181017	［ N14522 ］	［ 2023.08 ］
20181029	［ N14732 ］	［ 2023.08 ］
20181116	［ N19682 ］	［ 2023.09 ］
20181128	［ N23872 ］	［ 2023.10 ］
20181207	［ N24062 ］	［ 2023.10 ］
20181220	［ N24232 ］	［ 2023.10 ］
20181228	［ N27772 ］	［ 2023.11 ］
20190109	［ N27772 ］	［ 2023.11 ］
20190115	［ N27772 ］	［ 2023.11 ］
20190129	［ N28112 ］	［ 2023.11 ］
20190206	［ N33182 ］	［ 2023.12 ］
20190220	［ N33192 ］	［ 2023.12 ］
20190308	［ N33942 ］	［ 2024.01 ］
20190322	［ N34042 ］	［ 2024.01 ］
20190405	［ N34352 ］	［ 2024.01 ］
20190415	［ N37182 ］	［ 2024.02 ］
20190424	［ N37182 ］	［ 2024.02 ］
20190509	［ N43492 ］	［ 2024.03 ］
20190529	［ N43512 ］	［ 2024.03 ］
20190613	［ P00302 ］	［ 2024.04 ］
20190627	［ P00472 ］	［ 2024.04 ］
20190708	［ P00682 ］	［ 2024.04 ］
20190710	［ P00692 ］	［ 2024.04 ］
20190718	［ P00792 ］	［ 2024.04 ］
20190726	［ P04752 ］	［ 2024.06 ］
20190806	［ P04762 ］	［ 2024.06 ］
20190814	［ P04892 ］	［ 2024.06 ］
20190815	［ P05022 ］	［ 2024.06 ］
20190829	［ P05342 ］	［ 2024.06 ］
20190910	［ P09172 ］	［ 2024.07 ］
20190926	［ P09392 ］	［ 2024.07 ］
20191004	［ P09562 ］	［ 2024.07 ］
20191004	［ P09692 ］	［ 2024.07 ］
20191010	［ P09892 ］	［ 2024.07 ］
20191028	［ P09932 ］	［ 2024.07 ］
20191031	［ P19272 ］	［ 2024.09 ］
20191107	［ P19562 ］	［ 2024.09 ］
20191122	［ P19572 ］	［ 2024.09 ］
20191128	［ P19622 ］	［ 2024.09 ］
20191210	［ P22262 ］	［ 2024.10 ］
20191217	［ P22512 ］	［ 2024.10 ］
20191227	［ P22702 ］	［ 2024.10 ］
20200108	［ P26042 ］	［ 2024.11 ］
20200115	［ P26052 ］	［ 2024.11 ］
20200120	［ P26192 ］	［ 2024.11 ］
20200123	［ P26322 ］	［ 2024.11 ］
20200205	［ P26332 ］	［ 2024.11 ］
20200212	［ P26512 ］	［ 2024.11 ］
20200303	［ P26772 ］	［ 2024.11 ］
20200319	［ P32272 ］	［ 2024.12 ］
20200330	［ P32432 ］	［ 2024.12 ］
20200408	［ P39132 ］	［ 2025.02 ］
20200423	［ P39142 ］	［ 2025.02 ］
20200511	［ P39512 ］	［ 2025.02 ］
20200525	［ P42002 ］	［ 2025.03 ］
